# Supplementary material for: PhoB Regulates the Survival of Bacteroides fragilis in Peritoneal Abscesses
Source: PLoS One. 2013 Jan 15;8(1):e53829. doi: 10.1371/journal.pone.0053829 (PMC3547664; doi:10.1371/journal.pone.0053829)
Supplement: Table S1 — PCR primers used in this study. (XLSX) [file pone.0053829.s001.xlsx]

## Sheet: Sheet1
Table S1. PCR primers used in this study
Primer name	Sequence (5'→3') a)	Usage
BF1575(phoR)-1	GCTCTAGATAGTCCGTACGTTGTTCTACGG	BF1575 knockout (upstream fragment)
BF1575(phoR)-2	CCTTTCGGTCGTCAAGAATGCCGTTATCCTCCAC	BF1575 knockout (upstream fragment)
BF1575(phoR)-3	CATTCTTGACGACCGAAAGGAATAACTTCCGGCT	BF1575 knockout (downstream fragment) and BF1576 knockout checking
BF1575(phoR)-4	GCTCTAGAGTATCCCACAAACATGTGACCG	BF1575 knockout (downstream fragment)
BF1576(phoB)-1	GCTCTAGATACAGGTGGCTCTTGACAACCT	BF1576 knockout (upstream fragment) and BF1575 knockout checking
BF1576(phoB)-2	CCTCTGTGAGACCTACGGTAAACGTATCGTCACC	BF1576 knockout (upstream fragment) and BF1575 knockout checking
BF1576(phoB)-3	TACCGTAGGTCTCACAGAGGTCTTCTTCATCGTC	BF1576 knockout (downstream fragment)
BF1576(phoB)-4	GCTCTAGAGTCATACTACCGGAGCTCAACT	BF1576 knockout (downstream fragment)
BF2185-5	TATCTGCTTGCACATAATGG	BF2185 knockout (upstream fragment)
BF2185-6	CTACCACCGTGCTATATTCACTTCATCTTCTACC	BF2185 knockout (upstream fragment)
BF2185-7	TGAATATAGCACGGTGGTAGGTTCGGGATATATC	BF2185 knockout (downstream fragment)
BF2185-4	GTATGGCTGCCATACAAACT	BF2185 knockout (downstream fragment)
BF1576(phoB)-PCR3	CGTAATACGTGTTTCATCCC	BF1576 knockout checking
BF2185-PCR2	AATTGCGGCAAAGACGAGTG	BF2185 knockout checking
BF2185-PCR3	CCGAAGGTATGACCTGTACA	BF2185 knockout checking
phoB-NdeI	GGAATTCCATATG-AACGATTACCGTATTTTAG	BF1576 cloning into pLYL05-Exp for complementation studies
phoB-XbaI	GCTCTAGACTATTCCGTTTCGAAGCAAT	BF1576 cloning into pLYL05-Exp for complementation studies
phoB-BamHI	CGGGATCCATGAACGATTACCGTATTTTAG	BF1576 cloning into pGEX-6P-1 for expression studies
phoB-R	CTATTCCGTTTCGAAGCAAT	BF1576 cloning into pGEX-6P-1 for expression studies
Real-rpoD-F	TGGGCGAATCATCGTTCAC	rpoD real-time PCR
Real-rpoD-R	TGGACGCTCCTTTCGTTGA	rpoD real-time PCR
Real-BF1575(phoR)-F	GACTGCATCGCCATTTCGA	BF1575 real-time PCR
Real-BF1575(phoR)-R	GCCAGCTCCGCGAATTC	BF1575 real-time PCR
Real-BF1576(phoB)-F	GCCTTTACACGGGCAATGA	BF1576 real-time PCR
Real-BF1576(phoB)-R	TGGGAGCGGACGACTATATTTC	BF1576 real-time PCR
Real-BF2756(pstC)-F	CACCCAAAGCGTACCGGTTA	BF2756 real-time PCR
Real-BF2756(pstC)-R	CGGCTACTCCCGCACCTT	BF2756 real-time PCR
Real-BF0375-F	TAGAATTGGCAGCCCGTTTT	BF0375 real-time PCR
Real-BF0375-R	CGAATGTCCATCCGTTGGA	BF0375 real-time PCR
Real-BF1205-F	CACAGCGTTTCGCGTTTAGTT	BF1205 real-time PCR
Real-BF1205-R	ACGGATCGCCTCTGTCAATT	BF1205 real-time PCR
Real-BF1756-F	GATGCAGGAGACACATGACTTTG	BF1756 real-time PCR
Real-BF1756-R	ACAACCAGTGTTTCACCATCCTT	BF1756 real-time PCR
Real-BF1828-F	TGATCTCAATTACTATCTTCCCACTCA	BF1828 real-time PCR
Real-BF1828-R	CAGGGACTTCCACCCGTTT	BF1828 real-time PCR
Real-BF2091-F	AACTATTGTCGCCACGACCAA	BF2091 real-time PCR
Real-BF2091-R	CTTCCCACGCCAACAGTTG	BF2091 real-time PCR
Real-BF2585-F	TCTCGATCCTGCTGCTGTTATC	BF2585 real-time PCR
Real-BF2585-R	TCTCCCTTGATGACTTGTACTTTGG	BF2585 real-time PCR
Real-BF2645-F	GGGAAGTAGACCGGGTATTCG	BF2645 real-time PCR
Real-BF2645-R	CGTTGGGCGACACGAGTAGT	BF2645 real-time PCR
Real-BF2646-F	TCATAGGATCGGGAGGCAAT	BF2646 real-time PCR
Real-BF2646-R	CAATCGGGAGGAAAGACTGTTT	BF2646 real-time PCR
Real-BF3377-F	TTGAGCGATCCGGAGAAAAG	BF3377 real-time PCR
Real-BF3377-R	CTTCTGCGCTTCGAATTCG	BF3377 real-time PCR
Real-BF3395-F	CGGATTGAAGGGTGAGAATGA	BF3395 real-time PCR
Real-BF3395-R	ATCTGGCGAAGCGGTTCTT	BF3395 real-time PCR
Real-BF3396-F	TTAACCCAAAACAGCGAGAACA	BF3396 real-time PCR
Real-BF3396-R	TGCTGGAACGGAACTTGAAGT	BF3396 real-time PCR
pstC-pro-F2	AACCTTGCTGCTGAACAGGC	pstC promoter fragment for EMSA
pstC-pro-R2	AGCGTTGGCATGCAATGCTG	pstC promoter fragment for EMSA
PS3-F	TTAGATTCCATGAGTAAAAG	PSA (PS3) promoter fragment for EMSA
PS3-R	AGTCGAGAGGTTACTTTCGG	PSA (PS3) promoter fragment for EMSA
PS5-F	ACTTCGATGGTTACTAAGTT	PSB (PS5) promoter fragment for EMSA
PS5-R	TACTTGGGGAAATTTTCCTT	PSB (PS5) promoter fragment for EMSA
PS6-F	AAGGGATTCCTGAGGCTACT	PSE (PS6) promoter fragment for EMSA
PS6-R	TTAGAAGGAATATTCCTAAG	PSE (PS6) promoter fragment for EMSA
BF3397-PF	TCTGGAACGCATTGTATCACGC	Internal fragment of BF3397 for EMSA
BF3397-PR	GGAATGGCTGGTAATCAAGTGC	Internal fragment of BF3397 for EMSA
a) Restriction sites and overlapping sequencies for fusion PCR, which were incorporated into the primer sequences, are underlined and shown in boldcase, respectively
