# Supplementary material for: PhoB Regulates the Survival of Bacteroides fragilis in Peritoneal Abscesses
Source: PLoS One. 2013 Jan 15;8(1):e53829. doi: 10.1371/journal.pone.0053829 (PMC3547664; doi:10.1371/journal.pone.0053829)
Supplement: Table S2 — Two-component signal transduction systems (TCS) in B. fragilis strain YCH46. (XLSX) [file pone.0053829.s002.xlsx]

## Sheet: Sheet1
Table S2. Two-component signal transduction systems (TCS) in B. fragilis strain YCH46 a
Classical TCS b	Hybrid TCS c	Orphan d
BF0088-BF0089	BF0328	BF0032
BF0139-BF0140	BF0388	BF0138
BF0199-BF0200	BF0884	BF0293
BF0209-BF0210	BF1172	BF0294
BF1515-BF1516	BF1994	BF0456
BF1575-BF1576	BF2133	BF0538
BF1592-BF1593	BF2626	BF0577
BF1868-BF1869	BF2705	BF0583
BF2040-BF2041	BF3316	BF0739
BF2149-BF2150	BF3339	BF0859
BF2185-BF2186	BF3491	BF0900
BF2198-BF2199	BF4110	BF1051
BF2232-BF2233	BF4234	BF1130
BF2364-BF2365	BF4349	BF1294
BF2736-BF2737	BF4381	BF1408
BF3365-BF3366	BF4491	BF1512
BF3864-BF3865	BF4536	BF1807
BF3890-BF3891		BF2114
BF4293-BF4294		BF2201
BF4518-BF4519		BF2501
		BF2660
		BF2963
		BF2964
		BF2968
		BF3214
		BF3215
		BF3326
		BF3378
		BF3716
		BF4086
		BF4114
		BF4353
		BF4467
a Analysis of signal transduction was carried out using the MiST2 database (http://mistdb.com/). Sensor histidine kinases and response regulators are indicated by red and blue letters, respectively.
b TCSs (a single sensor histidine kinase and a response regulator gene) are encoded as pair on a choromosome.
c TCSs are contained both the transmitter domain of histidine kinase and the receiver domain of response regulator.
d Orphan sensor kinase or response regulator genes.
