# Supplementary material for: PhoB Regulates the Survival of Bacteroides fragilis in Peritoneal Abscesses
Source: PLoS One. 2013 Jan 15;8(1):e53829. doi: 10.1371/journal.pone.0053829 (PMC3547664; doi:10.1371/journal.pone.0053829)
Supplement: Table S3 — The wid-type genes whose expressions were induced >4-fold by Pi starvation. (XLSX) [file pone.0053829.s003.xlsx]

## Sheet: Sheet1
Table S3. The wid-type genes whose expressions were induced >4-fold by Pi starvation
Gene name	Function	Fold change a)
BF0007	hypothetical protein	4.845
BF0008	hypothetical protein	8.758
BF0009	putative glycosyltransferase	8.397
BF0010	putative glycosyltransferase	8.35
BF0011	putative hemolysin secretion protein	10.968
BF0012	ABC transporter ATP-binding protein	6.204
BF0074	putative iron-sulfur cluster-binding protein	5.958
BF0199	two-component system response regulator	5.607
BF0218	ribonuclease III	4.63
BF0228	putative glycosyltransferase	4.617
BF0258	hypothetical protein	4.028
BF0273	putative outer membrane protein probably involved in nutrient binding	4.414
BF0347	alpha-1,6-mannanase	12.652
BF0348	hypothetical protein	13.074
BF0349	glutaminase	13.516
BF0376	hypothetical protein	5.011
BF0386	putative outer membrane protein probably involved in nutrient binding	8.852
BF0387	putative outer membrane protein probably involved in nutrient binding	11.311
BF0388	C-terminal part of two-component system sensor histidine kinase/response regulator hybrid	6.603
BF0389	N-terminal part of two-component system sensor histidine kinase/response regulator hybrid	10.282
BF0390	hypothetical protein	67.178
BF0391	hypothetical protein	50.717
BF0392	periplasmic beta-glucosidase precursor	42.091
BF0393	putative outer membrane protein probably involved in nutrient binding	67.404
BF0394	putative outer membrane protein probably involved in nutrient binding	54.303
BF0397	hypothetical protein	7.385
BF0398	hypothetical protein	9.077
BF0425	putative esterase	7.379
BF0426	hypothetical protein	4.179
BF0435	serine/threonine protein kinase related protein	5.279
BF0439	hypothetical protein	12.936
BF0440	putative outer membrane protein probably involved in nutrient binding	9.981
BF0452	putative sugar transporter	86.518
BF0454	glutamate decarboxylase	25.383
BF0455	putative glutaminase	41.582
BF0480	alkaline phosphatase III precursor	6.366
BF0481	hypothetical protein	4.922
BF0527	hypothetical protein	21.587
BF0539	glutamate/gamma-aminobutyrate anti-porter	31.612
BF0540	putative potassium channel subunit	25.698
BF0541	malate dehydrogenase	6.166
BF0571	hypothetical protein	70.528
BF0572	hypothetical protein	62.72
BF0576	aspartokinase	131.19
BF0578	potassium-transporting ATPase subunit A	121.28
BF0579	K+-transporting ATPase B chain	150.74
BF0580	K+-transporting ATPase C chain	163.07
BF0581	hypothetical protein	158.71
BF0582	osmosensitive K+ channel histidine kinase	88.522
BF0588	hypothetical protein	5.827
BF0634	hypothetical protein	4.467
BF0635	hypothetical protein	4.174
BF0649	phosphoglycolate phosphatase	4.387
BF0702	hypothetical protein	7.043
BF0751	hypothetical protein	10.754
BF0752	putative outer membrane protein probably involved in nutrient binding	9.529
BF0753	putative alpha-1,2-mannosidase	4.016
BF0772	hypothetical protein	4.122
BF0832	beta-xylosidase	31.343
BF0833	putative outer membrane protein probably involved in nutrient binding	26.453
BF0834	putative outer membrane protein probably involved in nutrient binding	21.649
BF0835	hypothetical protein	38.111
BF0836	hypothetical protein	32.341
BF0837	hypothetical protein	48.386
BF0838	hypothetical protein	83.96
BF0839	mannan endo-1,4-beta-mannosidase precursor	73.794
BF0840	endo-1,4-beta-mannosidase	35.101
BF0841	periplasmic beta-glucosidase precursor	30.37
BF0842	hypothetical protein	24.292
BF0843	corrinoid methyltransferase protein	55.297
BF0844	hypothetical protein	57.284
BF0845	methylcobamide:CoM methyltransferase MtbA	69.722
BF0846	mannan endo-1,4-beta-mannosidase	58.889
BF0847	hypothetical protein	33.895
BF0848	cation symporter	42.982
BF0849	putative N-acyl-D-glucosamine 2-epimerase	86.941
BF0850	hypothetical protein	12.646
BF0851	hypothetical protein	13.555
BF0852	putative translation initiation inhibitor	17.998
BF0853	hypothetical protein	5.889
BF0854	hypothetical protein	731.68
BF0855	hypothetical protein	980.39
BF0856	hypothetical protein	1748.6
BF0857	TonB-dependent receptor	1852
BF0913	hypothetical protein	4.456
BF0940	beta-glucosidase	10.995
BF0992	RNA polymerase ECF-type sigma factor	4.368
BF1055	hypothetical protein	19.863
BF1056	putative outer membrane protein probably involved in nutrient binding	10.577
BF1057	hypothetical protein	9.037
BF1058	hypothetical protein	12.831
BF1059	hypothetical protein	4.731
BF1089	hypothetical protein	2090.2
BF1137	putative decarboxylase beta subunit	5.817
BF1140	putative acetyltransferase	6.463
BF1181	hypothetical protein	5.378
BF1182	thiamine biosynthesis lipoprotein ApbE precursor	8.051
BF1183	hypothetical protein	6.569
BF1184	hypothetical protein	4.025
BF1191	alpha-glucosidase	40.386
BF1205	endopeptidase Clp ATP-binding chain B	9.417
BF1225	molecular chaperone DnaK	12.462
BF1240	voltage-gated chloride channel protein	18.036
BF1253	putative outer membrane protein probably involved in nutrient binding	9.094
BF1254	hypothetical protein	10.554
BF1255	putative Icc family phosphohydrolase	8.819
BF1263	hypothetical protein	7.308
BF1264	hypothetical protein	9.746
BF1300	hypothetical protein	10.478
BF1323	alpha-glucosidase	4.794
BF1335	hypothetical protein	7.602
BF1409	hypothetical protein	12.48
BF1412	hypothetical protein	4.261
BF1414	penicillin-binding protein 1C	5.802
BF1457	hypothetical protein	5.247
BF1458	hypothetical protein	4.873
BF1462	hypothetical protein	82.956
BF1475	alanine dehydrogenase	4.762
BF1487	histidine decarboxylase	30.375
BF1488	hypothetical protein	4.755
BF1517	aspartate aminotransferase	50.458
BF1518	putative transport protein	64.705
BF1560	hypothetical protein	15.807
BF1561	hypothetical protein	15.661
BF1562	hypothetical protein	78.325
BF1563	hypothetical protein	479.43
BF1564	hypothetical protein	410.39
BF1565	hypothetical protein	165.46
BF1585	chondroitinase AC precursor	4.191
BF1600	dithiobiotin synthetase	5.527
BF1601	putative biotin synthesis protein BioC	5.547
BF1602	8-amino-7-oxononanoate synthase	4.626
BF1603	adenosylmethionine-8-amino-7-oxononanoate aminotransferase	6.23
BF1605	putative outer membrane protein probably involved in nutrient binding	21.076
BF1606	putative outer membrane protein probably involved in nutrient binding	22.475
BF1608	L-lactate permease	15.185
BF1609	hypothetical protein	50.577
BF1610	hypothetical protein	43.046
BF1614	hypothetical protein	25.614
BF1621	lipoamide acyltransferase component of branched-chain alpha-keto acid dehydrogenase complex	6.658
BF1622	2-oxoisovalerate dehydrogenase beta subunit	8.476
BF1623	flavodoxin	12.14
BF1628	hypothetical protein	6.872
BF1629	hypothetical protein	8.1
BF1739	putative outer membrane protein involved in nutrient binding	10.737
BF1740	putative outer membrane protein involved in nutrient binding	13.184
BF1741	putative beta-galactosidase	15.918
BF1742	chaperone protein DnaJ	6.754
BF1743	GrpE protein	8.077
BF1751	ROK family transcriptional repressor	4.169
BF1752	putative outer membrane protein probably involved in nutrient binding	127.26
BF1753	putative outer membrane protein probably involved in nutrient binding	161.42
BF1754	putative alpha-1,2-mannosidase	52.108
BF1755	hypothetical protein	21.159
BF1756	alkaline phosphatase	12.188
BF1757	hypothetical protein	8.349
BF1758	hypothetical protein	8.204
BF1759	putative Icc family phosphohydrolase	9.658
BF1862	SOS mutagenesis and repair protein UmuC homolog	7.837
BF1863	error-prone repair: SOS-response transcriptional repressor UmuD homolog	11.158
BF1883	putative AAA family ATPase	4.417
BF1897	OmpA family outer membrane protein	4.489
BF1906	flavodoxin	4.201
BF1907	hypothetical protein	5.406
BF1908	acetyl transferase	10.113
BF1914	coproporphyrinogen III oxidase	4.153
BF1920	putative transcription regulator	4.051
BF1994	two-component system sensor histidine kinase	8.636
BF1995	putative glycosyltransferase	7.252
BF1996	hypothetical protein	6.823
BF1997	glycosyltransferase involved in cell wall biogenesis	5.576
BF2003	putative glycosyltransferase	20.326
BF2005	putative glycosyltransferase	15.294
BF2006	hypothetical protein	6.009
BF2040	putative two-component system sensor histidine kinase	4.118
BF2042	hypothetical protein	6.318
BF2043	hypothetical protein	7.778
BF2044	hypothetical protein	11.145
BF2045	putative ABC transporter permease	16.444
BF2046	putative ABC transporter ATP-binding protein	8.009
BF2073	probable aldo/keto reductase	9.39
BF2074	putative NADPH-flavin oxidoreductase	11.119
BF2075	putative aldo/keto reductase family oxidoreductase	9.689
BF2076	hypothetical protein	9.786
BF2077	aldo/keto reductase family oxidoreductase	4.975
BF2079	hypothetical protein	7.477
BF2080	probable cation efflux pump	10.388
BF2081	putative aminotransferase B	11.72
BF2082	hypothetical protein	9.372
BF2083	putative 5-amino-6-(5-phosphoribosylamino) uracil reductase	12.822
BF2084	hypothetical protein	12.573
BF2085	hypothetical protein	14.567
BF2086	putative aldo/keto reductase	20.356
BF2088	hypothetical protein	41.513
BF2089	hypothetical protein	38.317
BF2090	hypothetical protein	37.989
BF2091	cation efflux system protein	22.299
BF2092	CzcA family cation efflux system protein	22.355
BF2093	outer membrane efflux protein	18.018
BF2094	hypothetical protein	8.443
BF2118	hypothetical protein	4.947
BF2119	transcription regulator	10.137
BF2147	hydroxylamine reductase	4.926
BF2148	transcriptional regulator	6.235
BF2203	hypothetical protein	119.23
BF2210	putative surface protein	4.865
BF2215	hypothetical protein	4.992
BF2220	hypothetical protein	23.309
BF2241	hypothetical protein	32.614
BF2263	D-xylose-proton symporter	4.737
BF2264	probable phosphodiesterase I	7.958
BF2273	hypothetical protein	8.874
BF2274	hypothetical protein	108.87
BF2341	hypothetical protein	5.222
BF2343	hypothetical protein	4.174
BF2360	hypothetical protein	23.502
BF2361	hypothetical protein	5.1
BF2363	hypothetical protein	5.45
BF2391	outer membrane efflux protein oprM precursor	106.2
BF2392	putative cation efflux pump	80.024
BF2393	putative cation efflux pump	61.673
BF2409	heat shock protein 90	16.488
BF2497	hypothetical protein	26.173
BF2498	hypothetical protein	55.507
BF2499	hypothetical protein	75.057
BF2500	hypothetical protein	24.138
BF2514	cobalamin biosynthesis protein CobN	6.752
BF2515	hypothetical protein	5.722
BF2516	integral membrane protein	5.903
BF2517	hypothetical protein	5.796
BF2523	hexokinase type III	7.441
BF2554	Na+/H+ antiporter	4.529
BF2593	Electron transport complex protein RnfA	4.734
BF2594	NADH-ubiquinone oxidoreductase	4.306
BF2595	Electron transport complex protein RnfG	4.009
BF2596	Electron transport complex protein RnfD	4.547
BF2597	Electron transport complex protein RnfC	4.777
BF2598	ferredoxin	4.88
BF2625	small heat shock protein	7.706
BF2645	polyphosphate kinase	24.383
BF2646	putative exopolyphosphatase	42.052
BF2678	hypothetical protein	33.627
BF2679	hypothetical protein	24.683
BF2728	V-type sodium ATP synthase subunit K	4.395
BF2757	phosphate ABC transporter phosphate-binding protein	4.582
BF2760	putative alkaline phosphatase	5.923
BF2761	hypothetical protein	9.376
BF2762	hypothetical protein	7.678
BF2764	hypothetical protein	21.422
BF2765	serinr type site-specific recombinase Mpi	8.206
BF2766	tyrosine type site-specific recombinase	4.398
BF2767	glycosyltransferase	4.101
BF2935	mannose-1-phosphate guanylyltransferase	13.751
BF3025	hypothetical protein	4.148
BF3058	hypothetical protein	8.315
BF3089	hypothetical protein	5.386
BF3090	Trk system K+ uptake protein TrkH	105.98
BF3145	multidrug resistance ABC transporter	4.318
BF3173	hypothetical protein	2762.1
BF3174	probable phosphoesterase	1940.4
BF3183	hypothetical protein	108.06
BF3184	putative outer membrane protein probably involved in nutrient binding	744.75
BF3185	hypothetical protein	523.7
BF3186	putative Icc family phosphohydrolase	179.9
BF3192	hypothetical protein	6.822
BF3198	putative NAD(P)H nitroreductase	9.977
BF3199	5-methyltetrahydrofolate-homocysteine methyltransferase	5.009
BF3205	hypothetical protein	49.679
BF3209	cytoplasmic alpha-amylase	9.713
BF3210	putative serum resistance protein BrkB	16.247
BF3241	hypothetical protein	8.103
BF3256	beta-hexosaminidase precursor	4.195
BF3257	hypothetical protein	13.811
BF3258	putative outer membrane protein probably involved in nutrient binding	12.513
BF3273	hypothetical protein	18.393
BF3275	beta-glucanase precursor	12.73
BF3277	acyl carrier protein	5.189
BF3278	membrane-bound O-acyltransferase	6.72
BF3279	hypothetical protein	7.657
BF3280	hypothetical protein	7.92
BF3295	alpha-amylase	7.384
BF3304	putative alpha-amylase	53.928
BF3305	hypothetical protein	6.571
BF3306	putative outer membrane protein probably involved in nutrient binding	10.925
BF3307	outer membrane protein probably involved in nutrient binding	6.234
BF3308	LacI family transcriptional regulator	5.341
BF3309	sugar transporter	17.683
BF3335	glycine betaine/L-proline transport system permease	4.464
BF3350	putative glucose/galactose transporter	13.273
BF3351	putative nitroreductase	7.144
BF3352	ThiJ/PfpI family protein	5.04
BF3376	hypothetical protein	33.942
BF3377	putative chaperone DnaJ	13.291
BF3389	pyruvate dehydrogenase	43.54
BF3393	hypothetical protein	6.561
BF3394	hypothetical protein	9.15
BF3395	chaperonin GroEL	8.23
BF3396	co-chaperonin GroES	19.274
BF3405	hypothetical protein	6.105
BF3406	hypothetical protein	14.283
BF3407	RNA polymerase ECF-type sigma factor	21.853
BF3410	hypothetical protein	555.34
BF3411	hypothetical protein	359.09
BF3412	putative glycosyltransferase	196.64
BF3450	hypothetical protein	94.328
BF3502	hypothetical protein	42.984
BF3503	uracil-DNA glycosylase	10.951
BF3504	AraC family transcriptional regulator	6.927
BF3509	hypothetical protein	15.697
BF3510	hypothetical protein	18.44
BF3511	7-alpha-hydroxysteroid dehydrogenase	13.114
BF3527	putative Na+/H+ antiporter	16.991
BF3538	hypothetical protein	10.964
BF3549	hypothetical protein	42.074
BF3550	hypothetical protein	4.058
BF3555	putative ABC-transporter permease protein	4.884
BF3558	hypothetical protein	124.93
BF3559	hypothetical protein	15.682
BF3560	hypothetical protein	6.223
BF3578	hypothetical protein	4.254
BF3591	pyridoxine kinase	4.883
BF3594	putative glycolate oxidase	4.945
BF3613	putative endo-beta-N-acetylglucosaminidase	4.378
BF3614	hypothetical protein	6.34
BF3635	glutamate dehydrogenase	13.965
BF3695	serine-pyruvate aminotransferase	40.285
BF3696	phosphonoacetaldehyde hydrolase	32.523
BF3714	polyphosphate kinase	5.221
BF3781	putative outer membrane protein probably involved in nutrient binding	4.455
BF3789	putative outer membrane protein probably involved in nutrient binding	9.045
BF3794	choloylglycine hydrolase	17.647
BF3796	hypothetical protein	18.274
BF3797	putative integral membrane protein	20.215
BF3807	putative patatin-like phospholipase	8.509
BF3827	ribonucleoside-diphosphate reductase alpha chain	5.242
BF3828	4-alpha-glucanotransferase	7.191
BF3866	hypothetical protein	7.745
BF4037	major outer membrane protein OmpA	11.746
BF4040	hypothetical protein	7.722
BF4041	hypothetical protein	6.438
BF4062	hypothetical protein	7.072
BF4063	hypothetical protein	4.984
BF4064	hypothetical protein	4.452
BF4129	tetratricopeptide repeat family protein	4.579
BF4130	putative phosphate ABC transporter phosphate-binding component	4.099
BF4132	hypothetical protein	4.561
BF4133	hypothetical protein	4.064
BF4187	hypothetical protein	30.555
BF4188	hypothetical protein	39.27
BF4215	L-asparaginase II precursor	5.267
BF4216	hypothetical protein	7
BF4250	beta-hexosaminidase precursor	4.148
BF4278	hypothetical protein	178.86
BF4306	1-deoxy-D-xylulose-5-phosphate synthase	7.813
BF4307	flavodoxin	10.607
BF4336	butyrate kinase	5.348
BF4337	phosphate butyryltransferase	5.447
BF4367	putative endo-1,4-beta-xylanase	15.332
BF4370	putative outer membrane protein probably involved in nutrient binding	4.75
BF4387	hypothetical protein	5.223
BF4398	hypothetical protein	6.834
BF4399	putative Fe-S oxidoreductase	10.273
BF4400	hypothetical protein	14.57
BF4401	hypothetical protein	12.268
BF4402	putative glycosyltransferase	24.405
BF4488	hypothetical protein	4.211
BF4491	two-component system sensor histidine kinase/response regulator hybrid	4.496
BF4492	putative heme biosynthesis protein	4.329
BF4539	TonB-dependent outer membrane protein	892.03
BF4540	hypothetical protein	317.36
BF4541	acid phosphatase	327.8
BF4558	hypothetical protein	6.431
a) Fold change (relative to wild-type 6.6 mM Pi) was determined from the microarray expression data as described in the Materials and Methods.
