# Supplementary material for: PhoB Regulates the Survival of Bacteroides fragilis in Peritoneal Abscesses
Source: PLoS One. 2013 Jan 15;8(1):e53829. doi: 10.1371/journal.pone.0053829 (PMC3547664; doi:10.1371/journal.pone.0053829)
Supplement: Table S4 — The wid-type genes whose expressions were repressed >4-fold by Pi starvation. (XLSX) [file pone.0053829.s004.xlsx]

## Sheet: Sheet1
Table S4. The wid-type genes whose expressions were repressed >4-fold by Pi starvation
Gene name	Function	Fold change a)
BF0019	ferrichrome-iron receptor	11.971
BF0020	putative sulfate transporter permease	13.938
BF0035	hypothetical protein	5.405
BF0043	hypothetical protein	8.155
BF0048	hypothetical protein	4.013
BF0088	putative two-component system sensor histidine kinase	4.597
BF0089	two-component system response regulator	5.518
BF0127	TraB	4.387
BF0213	hypothetical protein	4.051
BF0353	putative transport protein	8.014
BF0354	hypothetical protein	5.62
BF0468	hypothetical protein	4.107
BF0517	hypothetical protein	7.159
BF0518	tyrosine type site-specific recombinase	6.751
BF0561	ABC transporter ATP-binding protein	4.08
BF0595	aspartate aminotransferase	4.472
BF0596	putative alpha-rhamnosidase	11.879
BF0630	putative transcriptional regulator	8.608
BF0665	hypothetical protein	10.42
BF0666	putative outer membrane protein probably involved in nutrient binding	5.247
BF0669	putative outer membrane protein probably involved in nutrient binding	6.866
BF0670	putative outer membrane protein probably involved in nutrient binding	10.281
BF0671	hypothetical protein	11.561
BF0741	hypothetical protein	4.688
BF0781	hypothetical protein	9.8
BF0874	hypothetical protein	4.991
BF0886	putative glycosylhydrolase	7.523
BF0887	hypothetical protein	8.261
BF0901	hypothetical protein	4.906
BF0942	hypothetical protein	5.143
BF0943	putative outer membrane protein probably involved in nutrient binding	5.605
BF0944	putative outer membrane protein probably involved in nutrient binding	5.869
BF0945	putative outer membrane protein probably involved in nutrient binding	6.702
BF0946	putative outer membrane protein probably involved in nutrient binding	5.948
BF0947	putative outer membrane protein probably involved in nutrient binding	6.025
BF0948	putative outer membrane protein probably involved in nutrient binding	5.685
BF0951	putative anti-sigma factor	6.703
BF0952	putative outer membrane protein probably involved in nutrient binding	5.547
BF0953	putative outer membrane protein probably involved in nutrient binding	6.178
BF0956	riboflavin synthase subunit beta	5.737
BF1006	glucose/galactose transporter	4.962
BF1029	hypothetical protein	8.658
BF1038	hypothetical protein	11.534
BF1039	hypothetical protein	21.397
BF1040	glutamine synthetase	9.246
BF1113	hypothetical protein	4.819
BF1115	hypothetical protein	62.414
BF1116	hypothetical protein	124.44
BF1117	putative TonB-dependent outer membrane receptor protein	77.267
BF1134	short-chain fatty acids transporter	35.673
BF1189	hypothetical protein	11.327
BF1190	hypothetical protein	6.376
BF1193	hypothetical protein	4.011
BF1197	putative 50S ribosomal protein L25	4.21
BF1199	putative nitrogen utilization substance protein	4.831
BF1209	hypothetical protein	6.99
BF1210	hypothetical protein	4.246
BF1222	putative capsule polysaccharide export protein	6.126
BF1246	hypothetical protein	5.73
BF1247	putative alpha-xylosidase	12.449
BF1268	hypothetical protein	12.938
BF1269	hypothetical protein	5.746
BF1270	hypothetical protein	9.378
BF1272	hypothetical protein	7.755
BF1273	hypothetical protein	7.29
BF1274	hypothetical protein	14.784
BF1275	putative hemolysin	12.656
BF1276	putative hemolysin	11.475
BF1277	hypothetical protein	12.524
BF1339	formate acetyltransferase	4.089
BF1381	hypothetical protein	5.942
BF1382	hypothetical protein	4.553
BF1383	hypothetical protein	5.139
BF1384	hypothetical protein	5.653
BF1386	hypothetical protein	4.4
BF1428	putative transcriptional regulatory protein UpxY homolog	6.499
BF1429	conserved hypothetical protein UpxZ homolog	5.416
BF1430	predicted nucleoside-diphosphate sugar epimerase	4.216
BF1432	putative acyl carrier protein	5.285
BF1435	putative acetyl transferase	4.756
BF1436	mannose-1-phosphate guanyltransferase	4.91
BF1437	hypothetical protein	5.36
BF1438	hypothetical protein	6.059
BF1441	putative UDP-glucose-6 dehydrogenase	5.496
BF1460	putative outer membrane protein precursor	39.888
BF1675	hypothetical protein	4.781
BF1710	putative outer membrane protein probably involved in nutrient binding	13.467
BF1711	putative outer membrane protein probably involved in nutrient binding	8.579
BF1712	hypothetical protein	9.937
BF1713	putative outer membrane protein probably involved in nutrient binding	14.551
BF1714	putative outer membrane protein probably involved in nutrient binding	8.124
BF1715	hypothetical protein	5.664
BF1722	putative outer membrane protein probably involved in nutrient binding	6.229
BF1724	putative outer membrane protein probably involved in nutrient binding	6.523
BF1725	putative outer membrane protein probably involved in nutrient binding	6.581
BF1726	putative outer membrane protein probably involved in nutrient binding	11.703
BF1727	putative outer membrane protein probably involved in nutrient binding	8.399
BF1779	hypothetical protein	4.481
BF1783	hypothetical protein	5.658
BF1785	hypothetical protein	11.049
BF1786	hypothetical protein	4.414
BF1789	hypothetical protein	4.176
BF1824	putative ATPase	4.14
BF1828	putative transcriptional regulatory protein UpxY homolog	5.551
BF1829	conserved hypothetical protein UpxZ homolog	5.504
BF1836	hypothetical protein	5.966
BF1841	putative glycosyltransferase	5.176
BF1842	putative polymerase	7.512
BF1846	putative glycosyltransferase	5.008
BF1851	putative non-specific DNA binding protein	7.296
BF1923	putative TonB-dependent outer membrane protein	13.011
BF1924	putative outer membrane protein probably involved in nutrient binding	10.953
BF1925	hypothetical protein	7.928
BF1926	hypothetical protein	10.078
BF1927	hypothetical protein	10.57
BF1928	hypothetical protein	9.965
BF1929	hypothetical protein	7.783
BF1930	probable chitinase	7.223
BF1931	hypothetical protein	5.681
BF1932	polysialic acid transport protein	4.376
BF2021	peptidyl-prolyl cis-trans isomerase	5.046
BF2099	hypothetical protein	21.819
BF2100	hypothetical protein	34.32
BF2101	hypothetical protein	57.946
BF2102	putative TonB-dependent outer membrane receptor protein	38.774
BF2103	hypothetical protein	36.135
BF2104	hypothetical protein	42.717
BF2105	hypothetical protein	32.302
BF2109	TetR/AcrR family transcriptional regulator	5.251
BF2120	hypothetical protein	10.39
BF2121	hypothetical protein	7.135
BF2122	putative transcriptional regulator	6.71
BF2137	hypothetical protein	4.268
BF2139	hypothetical protein	4.668
BF2146	putative uracil permease	4.764
BF2231	ribose-phosphate pyrophosphokinase	8.113
BF2265	putative carbon-nitrogen hydrolase	9.18
BF2300	putative phosphoserine phosphatase	4.478
BF2301	hypothetical protein	5.364
BF2307	hypothetical protein	4.521
BF2309	hypothetical protein	7.233
BF2310	hypothetical protein	11.221
BF2311	hypothetical protein	12.975
BF2312	hypothetical protein	9.562
BF2455	hypothetical protein	4.049
BF2456	hypothetical protein	4.297
BF2457	hypothetical protein	4.07
BF2493	hypothetical protein	5.949
BF2494	hypothetical protein	13.084
BF2536	hypothetical protein	6.526
BF2591	hypothetical protein	5.632
BF2604	multidrug efflux pump BexA	4.758
BF2607	hypothetical protein	4.034
BF2608	hypothetical protein	4.199
BF2639	asparagine synthetase B	175.04
BF2664	transcriptional regulator	5.357
BF2665	hypothetical protein	5.053
BF2666	5-aminoimidazole-4-carboxamide ribonucleotide transformylase	4.031
BF2667	flavodoxin	16.173
BF2668	hypothetical protein	32.181
BF2669	hypothetical protein	37.571
BF2683	hypothetical protein	8.394
BF2685	hypothetical protein	131.74
BF2686	hypothetical protein	415.38
BF2687	hypothetical protein	645.61
BF2688	TonB-dependent receptor	564.96
BF2689	protoporphyrin IX magnesium chelatase	375.3
BF2690	hypothetical protein	222.67
BF2691	integral membrane protein	196.15
BF2692	hypothetical protein	104.51
BF2846	hypothetical protein	4.067
BF3012	serine type site-specific recombinase	5.188
BF3014	hypothetical protein	4.258
BF3053	imidazole glycerol phosphate synthase subunit hisF	5.627
BF3054	phosphoribosylformimino-5-aminoimidazole carboxamide ribonucleotide (ProFAR) isomerase	4.732
BF3055	imidazole glycerol phosphate synthase subunit hisH	7.829
BF3059	putative general stress protein	4.997
BF3134	hypothetical protein	6.385
BF3135	hypothetical protein	9.984
BF3136	hypothetical protein	9.869
BF3141	RNA polymerase ECF-type sigma factor	5.259
BF3142	hypothetical protein	4.827
BF3222	hypothetical protein	16.316
BF3223	hypothetical protein	38.906
BF3224	ABC transporter ATP-binding protein	54.286
BF3225	hypothetical protein	55.401
BF3226	hypothetical protein	58.766
BF3227	hypothetical protein	73.329
BF3228	putative lipoprotein	68.642
BF3229	putative outer membrane receptor protein	14.206
BF3264	hypothetical protein	8.924
BF3300	hypothetical protein	4.978
BF3344	hypothetical protein	4.734
BF3364	aminopeptidase C	10.558
BF3365	two-component system response regulator	5.14
BF3369	putative outer membrane protein probably involved in nutrient binding	4.981
BF3390	iron-sulfur flavoprotein	7.165
BF3436	putative outer membrane protein probably involved in nutrient binding	6.931
BF3437	putative outer membrane protein probably involved in nutrient binding	7.91
BF3439	hypothetical protein	5.102
BF3495	hypothetical protein	5.249
BF3496	putative outer membrane protein probably involved in nutrient binding	7.601
BF3497	putative outer membrane protein probably involved in nutrient binding	7.995
BF3498	putative alpha-1,6-mannanase	13.279
BF3506	hypothetical protein	4.149
BF3523	AraC family transcriptional regulator	5.814
BF3601	Cu2+ homeostasis protein CutC	7.976
BF3607	glutamate dehydrogenase	8.757
BF3608	hypothetical protein	4.002
BF3637	hypothetical protein	9.246
BF3638	hypothetical protein	10.223
BF3776	hypothetical protein	4.716
BF3815	asparagine synthetase AsnA	10.351
BF3816	uracil-DNA glycosylase	15.548
BF3880	hypothetical protein	4.194
BF3881	hypothetical protein	6.746
BF3941	putative transcriptional regulator	4.789
BF3975	putative transcriptional regulator	5.824
BF3976	putative transcriptional regulator	6.584
BF3989	hypothetical protein	4.699
BF4033	tyrosine type site-specific recombinase	5.109
BF4034	hypothetical protein	5.418
BF4081	hypothetical protein	6.356
BF4082	putative RNA-binding protein RbpA	4.809
BF4086	putative transcriptional regulator	4.097
BF4125	hypothetical protein	4.453
BF4126	putative transcriptional regulator	4.781
BF4127	hypothetical protein	4.934
BF4128	putative ABC transporter ATP-binding protein	5.34
BF4260	putative reverse transcriptase	5.124
BF4261	hypothetical protein	8.9
BF4284	hypothetical protein	7.804
BF4351	putative Na+-dependent phosphate transporter	100.52
BF4389	inositol-1-monophosphatase	5.796
BF4412	hypothetical protein	5.197
BF4413	hypothetical protein	6.053
BF4452	putative outer membrane protein probably involved in nutrient binding	4.028
BF4453	hypothetical protein	4.054
BF4461	putative outer membrane protein probably involved in nutrient binding	4.099
BF4462	hypothetical protein	5.308
BF4467	two-component system sensor histidine kinase	5.034
BF4536	two-component system sensor histidine kinase/response regulator hybrid	4.22
BF4537	2,6-beta-D-fructofuranosidase precursor	5.979
BF4554	putative sulfite reductase flavoprotein component	16.948
BF4555	hypothetical protein	36.454
BF4556	putative TonB-dependent outer membrane protein	23.284
BF4573	RNA polymerase ECF-type sigma factor	5.231
BFp0004	putative mobilization protein	8.285
BFp0005	conserved hypothetical protein found in conjugate transposon TraA	6.598
BFp0006	hypothetical protein	7.335
BFp0007	hypothetical protein	10.889
BFp0008	conserved hypothetical protein found in conjugate transposon TraE	7.696
BFp0009	hypothetical protein	6.166
BFp0010	conserved hypothetical protein BctA	8.274
BFp0011	hypothetical protein	9.931
BFp0012	hypothetical protein	7.775
BFp0013	conserved hypothetical protein found in conjugate transposon TraJ	4.387
BFp0015	hypothetical protein	4.472
BFp0016	conserved hypothetical protein found in conjugate transposon TraM	4.283
BFp0017	conserved hypothetical protein found in conjugate transposon TraN	5.481
BFp0018	hypothetical protein	4.766
BFp0019	hypothetical protein	4.442
BFp0020	putative outer membrane protein	4.917
BFp0021	hypothetical protein	5.02
BFp0027	hypothetical protein	11.168
BFp0028	hypothetical protein	7.391
BFp0029	hypothetical protein	6.023
BFp0030	hypothetical protein	5.367
BFp0036	putative mobilization protein	4.005
BFp0041	hypothetical protein	4.009
BFp0042	hypothetical protein	5.037
BFp0044	hypothetical protein	4.639
a) Fold change (relative to wild-type 6.6 mM Pi) was determined from the microarray expression data as described in the Materials and Methods.
