# Supplementary material for: PhoB Regulates the Survival of Bacteroides fragilis in Peritoneal Abscesses
Source: PLoS One. 2013 Jan 15;8(1):e53829. doi: 10.1371/journal.pone.0053829 (PMC3547664; doi:10.1371/journal.pone.0053829)
Supplement: Table S6 — The phoB mutant genes whose expressions were repressed >4-fold by Pi starvation. (XLSX) [file pone.0053829.s006.xlsx]

## Sheet: Sheet1
Table S6. The phoB mutant genes whose expressions were repressed >4-fold by Pi starvation
Gene name	Function	Fold change a)
BF0019	ferrichrome-iron receptor	13.071
BF0020	putative sulfate transporter permease	10.457
BF0043	hypothetical protein	5.889
BF0141	tetracycline resistance protein	4.702
BF0213	hypothetical protein	4.748
BF0236	hypothetical protein	5.81
BF0291	Mg2+/Co2+ transporter	5.517
BF0339	alpha-mannosidase	4.422
BF0353	putative transport protein	5.523
BF0354	hypothetical protein	4.069
BF0369	hypothetical protein	4.037
BF0370	putative alpha-L-arabinofuranosidase	5.564
BF0517	hypothetical protein	12.48
BF0518	tyrosine type site-specific recombinase	11.664
BF0549	hypothetical protein	5.376
BF0557	putative outer membrane efflux protein	4.039
BF0558	membrane fusion efflux protein	4.076
BF0560	ABC transporter putative permease	4.655
BF0561	ABC transporter ATP-binding protein	5.361
BF0596	putative alpha-rhamnosidase	8.219
BF0600	hypothetical protein	4.88
BF0630	putative transcriptional regulator	9.385
BF0763	transcriptional regulator	4.575
BF0781	hypothetical protein	15.325
BF0787	hypothetical protein	4.845
BF0808	O-antigen repeat unit transporter	4.137
BF0809	putative dNDP-4-keto-6-deoxy-glucose-2,3- dehydratase	4.169
BF0874	hypothetical protein	4.69
BF0886	putative glycosylhydrolase	4.616
BF0887	hypothetical protein	6.042
BF0956	riboflavin synthase subunit beta	6.064
BF0957	hypothetical protein	4.398
BF1029	hypothetical protein	6.194
BF1038	hypothetical protein	4.505
BF1039	hypothetical protein	8.146
BF1115	hypothetical protein	66.944
BF1116	hypothetical protein	82.86
BF1117	putative TonB-dependent outer membrane receptor protein	42.853
BF1189	hypothetical protein	18.859
BF1190	hypothetical protein	5.169
BF1193	hypothetical protein	4.044
BF1222	putative capsule polysaccharide export protein	5.196
BF1246	hypothetical protein	4.132
BF1249	arabinan endo-1,5-alpha-L-arabinosidase A precursor	5.264
BF1268	hypothetical protein	6.482
BF1269	hypothetical protein	5.549
BF1270	hypothetical protein	11.046
BF1272	hypothetical protein	13.843
BF1273	hypothetical protein	11.613
BF1274	hypothetical protein	21.041
BF1275	putative hemolysin	19.363
BF1276	putative hemolysin	13.428
BF1277	hypothetical protein	11.539
BF1297	putative transcription regulator	5.201
BF1417	putative ferrous iron transport protein	8.18
BF1428	putative transcriptional regulatory protein UpxY homolog	16.368
BF1429	conserved hypothetical protein UpxZ homolog	23.917
BF1430	predicted nucleoside-diphosphate sugar epimerase	20.908
BF1431	putative aminotransferase	12.317
BF1432	putative acyl carrier protein	8.807
BF1433	hypothetical protein	9.722
BF1434	3-oxoacyl-[acyl-carrier-protein] reductase	7.593
BF1435	putative acetyl transferase	14.292
BF1436	mannose-1-phosphate guanyltransferase	12.111
BF1437	hypothetical protein	6.363
BF1438	hypothetical protein	13.666
BF1439	oligosaccharide repeat unit transporter	4.029
BF1440	putative capsular polysaccharide polymerase	4.747
BF1441	putative UDP-glucose-6 dehydrogenase	13.195
BF1442	glycosyltransferase	5.864
BF1443	putative glycosyltransferase	9.154
BF1444	aminotransferase	6.864
BF1460	putative outer membrane protein precursor	5.374
BF1574	hypothetical protein	8.306
BF1575	two-component system sensor histidine kinase	16.201
BF1576	two-component system response regulator	942.81
BF1616	hypothetical protein	4.841
BF1617	hypothetical protein	10.743
BF1675	hypothetical protein	4.613
BF1683	Holliday junction resolvase-like protein	4.153
BF1706	probable N-acetylneuraminate lyase	4.716
BF1710	putative outer membrane protein probably involved in nutrient binding	36.558
BF1711	putative outer membrane protein probably involved in nutrient binding	12.757
BF1712	hypothetical protein	10.252
BF1713	putative outer membrane protein probably involved in nutrient binding	17.412
BF1714	putative outer membrane protein probably involved in nutrient binding	10.153
BF1715	hypothetical protein	8.404
BF1722	putative outer membrane protein probably involved in nutrient binding	4.338
BF1724	putative outer membrane protein probably involved in nutrient binding	4.653
BF1725	putative outer membrane protein probably involved in nutrient binding	5.438
BF1726	putative outer membrane protein probably involved in nutrient binding	7.438
BF1727	putative outer membrane protein probably involved in nutrient binding	6.675
BF1749	putative metal-dependent membrane protease	4.348
BF1783	hypothetical protein	5.294
BF1785	hypothetical protein	10.994
BF1902	RNA polymerase ECF-type sigma factor	4.472
BF1903	hypothetical protein	5.458
BF1904	hypothetical protein	6.208
BF1923	putative TonB-dependent outer membrane protein	14.406
BF1924	putative outer membrane protein probably involved in nutrient binding	10.905
BF1925	hypothetical protein	10.65
BF1926	hypothetical protein	14.537
BF1927	hypothetical protein	13.033
BF1928	hypothetical protein	14.642
BF1929	hypothetical protein	13.327
BF1930	probable chitinase	10.373
BF1931	hypothetical protein	9.482
BF1932	polysialic acid transport protein	5.709
BF1973	hypothetical protein	6.01
BF1974	hypothetical protein	4.759
BF2091	cation efflux system protein	4.685
BF2092	CzcA family cation efflux system protein	5.671
BF2093	outer membrane efflux protein	4.492
BF2098	hypothetical protein	5.136
BF2099	hypothetical protein	20.94
BF2100	hypothetical protein	45.974
BF2101	hypothetical protein	56.33
BF2102	putative TonB-dependent outer membrane receptor protein	48.86
BF2103	hypothetical protein	40.124
BF2104	hypothetical protein	50.746
BF2105	hypothetical protein	47.404
BF2120	hypothetical protein	4.526
BF2146	putative uracil permease	5.381
BF2165	probable diacylglycerol kinase	4.055
BF2233	probable two-component system response regulator	4.008
BF2281	TonB	4.254
BF2286	hypothetical protein	5.182
BF2301	hypothetical protein	6.406
BF2310	hypothetical protein	4.525
BF2311	hypothetical protein	4.692
BF2312	hypothetical protein	4.006
BF2455	hypothetical protein	4.263
BF2456	hypothetical protein	4.385
BF2457	hypothetical protein	4.802
BF2492	hypothetical protein	5.152
BF2493	hypothetical protein	20.267
BF2494	hypothetical protein	20.107
BF2536	hypothetical protein	7.596
BF2566	putative UndPP-QuiNAc-P-transferase	95.218
BF2567	putative UDP-galactose 4-epimerase	183.51
BF2568	putative glycosyltransferase	178.68
BF2571	putative glycosyltransferase	61.283
BF2572	glycosyltransferase	128.25
BF2573	alpha-1,2-fucosyltransferase	122.47
BF2574	hypothetical protein	152.19
BF2575	glycosyltransferase	87.643
BF2576	putative alcohol dehydrogenase	169.7
BF2577	putative phosphoenolpyruvate decarboxylase	150.29
BF2578	putative phosphoenolpyruvate phosphomutase	156.49
BF2579	putative cholinephosphotransferase	35.851
BF2580	putative carbamoylphosphate synthase large subunit short form	291.68
BF2581	aminotransferase	153.03
BF2582	capsular polysaccharide repeat unit transporter	179.23
BF2583	glucose-1-phosphate thymidylyltransferase	169.24
BF2584	conserved hypothetical protein UpxZ homolog	270.34
BF2585	putative transcriptional regulatory protein UpxY homolog	330.22
BF2591	hypothetical protein	4.523
BF2639	asparagine synthetase B	479.66
BF2664	transcriptional regulator	4.925
BF2665	hypothetical protein	4.61
BF2666	5-aminoimidazole-4-carboxamide ribonucleotide transformylase	4.555
BF2667	flavodoxin	18.315
BF2668	hypothetical protein	38.165
BF2669	hypothetical protein	40.943
BF2683	hypothetical protein	8.392
BF2685	hypothetical protein	86.024
BF2686	hypothetical protein	383.28
BF2687	hypothetical protein	400.03
BF2688	TonB-dependent receptor	359.47
BF2689	protoporphyrin IX magnesium chelatase	226.26
BF2690	hypothetical protein	237.56
BF2691	integral membrane protein	246.24
BF2692	hypothetical protein	120.19
BF2708	hypothetical protein	4.689
BF2753	putative transcriptional regulator for phosphate uptake	16.879
BF2754	putative phosphate transport ATP-binding protein	352.79
BF2755	putative ABC transporter permease protein	541.69
BF2756	putative ABC transporter permease protein	427.52
BF2757	phosphate ABC transporter phosphate-binding protein	102.7
BF2766	tyrosine type site-specific recombinase	4.123
BF2767	glycosyltransferase	6.73
BF2827	putative single stranded DNA binding protein	4.557
BF2846	hypothetical protein	4.693
BF2867	hypothetical protein	7.962
BF2930	hypothetical protein	4.041
BF2939	2',3'-cyclic nucleotide 2'-phosphodiesterase	4.373
BF3011	hypothetical protein	5.358
BF3012	serine type site-specific recombinase	7.208
BF3013	hypothetical protein	5.742
BF3039	hypothetical protein	6.127
BF3055	imidazole glycerol phosphate synthase subunit hisH	4.293
BF3059	putative general stress protein	7.588
BF3107	RNA polymerase ECF-type sigma factor	4.122
BF3134	hypothetical protein	4.711
BF3135	hypothetical protein	5.975
BF3136	hypothetical protein	7.563
BF3142	hypothetical protein	4.215
BF3222	hypothetical protein	33.862
BF3223	hypothetical protein	53.874
BF3224	ABC transporter ATP-binding protein	55.32
BF3225	hypothetical protein	55.822
BF3226	hypothetical protein	65.712
BF3227	hypothetical protein	70.012
BF3228	putative lipoprotein	98.085
BF3229	putative outer membrane receptor protein	35.053
BF3264	hypothetical protein	8.84
BF3300	hypothetical protein	7.658
BF3387	hypothetical protein	4.825
BF3388	hypothetical protein	4.849
BF3390	iron-sulfur flavoprotein	6.616
BF3397	hypothetical protein	8.001
BF3398	hypothetical protein	9.214
BF3399	hypothetical protein	6.837
BF3401	hypothetical protein	5.2
BF3402	hypothetical protein	5.306
BF3466	hypothetical protein	7.513
BF3467	hypothetical protein	7.203
BF3468	hypothetical protein	7.209
BF3469	hypothetical protein	6.047
BF3470	hypothetical protein	5.203
BF3494	hypothetical protein	4.027
BF3495	hypothetical protein	4.702
BF3496	putative outer membrane protein probably involved in nutrient binding	8.539
BF3497	putative outer membrane protein probably involved in nutrient binding	7.058
BF3498	putative alpha-1,6-mannanase	9.184
BF3506	hypothetical protein	8.423
BF3507	hypothetical protein	4.359
BF3607	glutamate dehydrogenase	5.449
BF3608	hypothetical protein	4.456
BF3637	hypothetical protein	7.316
BF3638	hypothetical protein	5.761
BF3715	putative phosphate/sulphate permeases	52.17
BF3721	cation efflux system protein	5.761
BF3722	AcrB/AcrD/AcrF family cation efflux system protein	5.692
BF3731	RNA polymerase ECF-type sigma factor	4.708
BF3815	asparagine synthetase AsnA	5.908
BF3816	uracil-DNA glycosylase	10.525
BF3863	MarR family transcriptional regulator	4.35
BF3877	hypothetical protein	9.686
BF3887	putative sugar hydrolase	4.006
BF3975	putative transcriptional regulator	5.867
BF3976	putative transcriptional regulator	6.435
BF4081	hypothetical protein	6.18
BF4082	putative RNA-binding protein RbpA	4.054
BF4260	putative reverse transcriptase	5.988
BF4261	hypothetical protein	11.495
BF4265	hypothetical protein	4.077
BF4412	hypothetical protein	5.927
BF4413	hypothetical protein	4.483
BF4422	DNA-binding protein HU-beta	4.998
BF4467	two-component system sensor histidine kinase	4.923
BF4554	putative sulfite reductase flavoprotein component	16.148
BF4555	hypothetical protein	27.805
BF4556	putative TonB-dependent outer membrane protein	16.994
BF4574	hypothetical protein	5.044
BFp0005	conserved hypothetical protein found in conjugate transposon TraA	4.138
BFp0006	hypothetical protein	5.65
BFp0007	hypothetical protein	7.517
BFp0008	conserved hypothetical protein found in conjugate transposon TraE	4.936
BFp0010	conserved hypothetical protein BctA	4.242
BFp0011	hypothetical protein	4.818
BFp0012	hypothetical protein	4.969
BFp0017	conserved hypothetical protein found in conjugate transposon TraN	4.848
BFp0019	hypothetical protein	4.388
BFp0020	putative outer membrane protein	5.495
BFp0021	hypothetical protein	7.394
BFp0027	hypothetical protein	4.089
BFp0037	putative phage related transcriptional regulator	6.911
a) Fold change (relative to wild-type 6.6 mM Pi) was determined from the microarray expression data as described in the Materials and Methods.
